# Supplementary material for: Tics severity in Tourette syndrome associated with higher glutamatergic activity in the anterior cingulate cortex
Source: Brain Commun. 2026 Jun 17;8(3):fcag212. doi: 10.1093/braincomms/fcag212 (PMC13281919; doi:10.1093/braincomms/fcag212)
Supplement: fcag212_Supplementary_Data [file fcag212_supplementary_data.zip]

Archive with 4 entries (4 files):
- Supplementary data.docx
- Supplementary_material_AAL-Merged.nii
- Supplementary_material_AAL-Merged.txt
- Supplementary_material_R_code_Glutatour.R
