# Supplementary material for: Tics severity in Tourette syndrome associated with higher glutamatergic activity in the anterior cingulate cortex
Source: Brain Commun. 2026 Jun 17;8(3):fcag212. doi: 10.1093/braincomms/fcag212 (PMC13281919; doi:10.1093/braincomms/fcag212)
Supplement: fcag212_Supplementary_Data [file fcag212_supplementary_data.zip › Supplementary_material_AAL-Merged.txt]

Precentral[Frontal_lobe[Left_hemisphere[Cerebral_cortex]]]	Precentral_l	1	(100,0,255)	Precentral gyrus left (PRE)
Precentral[Frontal_lobe[Right_hemisphere[Cerebral_cortex]]]	Precentral_r	2	(100,0,255)	Precentral gyrus right (PRE)
Rolandic_Oper[Frontal_lobe[Left_hemisphere[Cerebral_cortex]]]	Rolandic_Oper_l	3	(93,188,255)	Rolandic operculum left (RO)
Rolandic_Oper[Frontal_lobe[Right_hemisphere[Cerebral_cortex]]]	Rolandic_Oper_r	4	(93,188,255)	Rolandic operculum right (RO)
Supp_Motor_Area[Frontal_lobe[Left_hemisphere[Cerebral_cortex]]]	Supp_Motor_Area_l	5	(0,114,255)	Supplementary motor area left (SMA)
Supp_Motor_Area[Frontal_lobe[Right_hemisphere[Cerebral_cortex]]]	Supp_Motor_Area_r	6	(0,114,255)	Supplementary motor area right (SMA)
Olfactory[Frontal_lobe[Left_hemisphere[Cerebral_cortex]]]	Olfactory_l	7	(100,100,255)	Olfactory cortex left (OC)
Olfactory[Frontal_lobe[Right_hemisphere[Cerebral_cortex]]]	Olfactory_r	8	(100,100,255)	Olfactory cortex right (OC)
Frontal_Sup[Frontal_lobe[Left_hemisphere[Cerebral_cortex]]]	Frontal_Sup_l	11	(0,0,255)	Superior frontal gyrus left (F1, F1O, F1M)
Frontal_Sup[Frontal_lobe[Right_hemisphere[Cerebral_cortex]]]	Frontal_Sup_r	12	(0,0,255)	Superior frontal gyrus right (F1, F1O, F1M)
Frontal_Mid[Frontal_lobe[Left_hemisphere[Cerebral_cortex]]]	Frontal_Mid_l	13	(28,167,255)	Middle frontal gyrus left (F2 F2O, FMO)
Frontal_Mid[Frontal_lobe[Right_hemisphere[Cerebral_cortex]]]	Frontal_Mid_r	14	(28,167,255)	Middle frontal gyrus right (F2 F2O, FMO)
Frontal_Inf[Frontal_lobe[Left_hemisphere[Cerebral_cortex]]]	Frontal_Inf_l	15	(28,247,255)	Inferior frontal gyrus left (F3OP, F3T, F3O)
Frontal_Inf[Frontal_lobe[Right_hemisphere[Cerebral_cortex]]]	Frontal_Inf_r	16	(28,247,255)	Inferior frontal gyrus right (F3OP, F3T, F3O)
Rectus[Frontal_lobe[Left_hemisphere[Cerebral_cortex]]]	Rectus_l	17	(160,255,255)	Gyrus rectus left (GR)
Rectus[Frontal_lobe[Right_hemisphere[Cerebral_cortex]]]	Rectus_r	18	(160,255,255)	Gyrus rectus right (GR)
Insula[Insula_and_cingulate_gyri[Left_hemisphere[Cerebral_cortex]]]	Insula_l	19	(143,175,255)	Insula left (IN)
Insula[Insula_and_cingulate_gyri[Right_hemisphere[Cerebral_cortex]]]	Insula_r	20	(143,175,255)	Insula right (IN)
Cingulum_Ant[Insula_and_cingulate_gyri[Left_hemisphere[Cerebral_cortex]]]	Cingulum_Ant_l	21	(178,162,199)	Cingulate gyrus anterior part left (ACIN)
Cingulum_Ant[Insula_and_cingulate_gyri[Right_hemisphere[Cerebral_cortex]]]	Cingulum_Ant_r	22	(178,162,199)	Cingulate gyrus anterior part right (ACIN)
Cingulum_Mid[Insula_and_cingulate_gyri[Left_hemisphere[Cerebral_cortex]]]	Cingulum_Mid_l	23	(143,175,255)	Cingulate gyrus mid part left (MCIN)
Cingulum_Mid[Insula_and_cingulate_gyri[Right_hemisphere[Cerebral_cortex]]]	Cingulum_Mid_r	24	(143,175,255)	Cingulate gyrus mid part right (MCIN)
Cingulum_Post[Insula_and_cingulate_gyri[Left_hemisphere[Cerebral_cortex]]]	Cingulum_Post_l	25	(95,73,122)	Gyrus cinguli posterior part left (PCIN)
Cingulum_Post[Insula_and_cingulate_gyri[Right_hemisphere[Cerebral_cortex]]]	Cingulum_Post_r	26	(95,73,122)	Gyrus cinguli posterior part right (PCIN)
Hippo_Parahippo[Temporal_lobe[Left_hemisphere[Cerebral_cortex]]]	Hippo_Parahippo_l	27	(63,108,25)	Hippocampus and Parahippocampus left (HIP, PHIP)
Hippo_Parahippo[Temporal_lobe[Right_hemisphere[Cerebral_cortex]]]	Hippo_Parahippo_r	28	(63,108,25)	Hippocampus and Parahippocampus right (HIP, PHIP)
Amygdala[Temporal_lobe[Left_hemisphere[Cerebral_cortex]]]	Amygdala_l	29	(222,222,7)	Amygdala left (AMYG)
Amygdala[Temporal_lobe[Right_hemisphere[Cerebral_cortex]]]	Amygdala_r	30	(222,222,7)	Amygdala right (AMYG)
Calcarine[Occipital_lobe[Left_hemisphere[Cerebral_cortex]]]	Calcarine_l	31	(194,124,59)	Calcarine fissure and surrounding cortex left (V1)
Calcarine[Occipital_lobe[Right_hemisphere[Cerebral_cortex]]]	Calcarine_r	32	(194,124,59)	Calcarine fissure and surrounding cortex right (V1)
Cuneus[Occipital_lobe[Left_hemisphere[Cerebral_cortex]]]	Cuneus_l	33	(252,191,6)	Cuneus left (Q)
Cuneus[Occipital_lobe[Right_hemisphere[Cerebral_cortex]]]	Cuneus_r	34	(252,191,6)	Cuneus right (Q)
Lingual[Occipital_lobe[Left_hemisphere[Cerebral_cortex]]]	Lingual_l	35	(255,130,0)	Lingual gyrus left (LING)
Lingual[Occipital_lobe[Right_hemisphere[Cerebral_cortex]]]	Lingual_r	36	(255,130,0)	Lingual gyrus right (LING)
Occipital[Occipital_lobe[Left_hemisphere[Cerebral_cortex]]]	Occipital_l	37	(255,0,0)	Lateral remainder of occipital lobe left (O1, O2, O3)
Occipital[Occipital_lobe[Right_hemisphere[Cerebral_cortex]]]	Occipital_r	38	(255,0,0)	Lateral remainder of occipital lobe right (O1, O2, O3)
Fusiform[Temporal_lobe[Left_hemisphere[Cerebral_cortex]]]	Fusiform_l	39	(238,249,142)	Fusiform gyrus right (FUSI)
Fusiform[Temporal_lobe[Right_hemisphere[Cerebral_cortex]]]	Fusiform_r	40	(238,249,142)	Fusiform gyrus left (FUSI)
Postcentral[Parietal_lobe[Left_hemisphere[Cerebral_cortex]]]	Postcentral_l	41	(204,0,251)	Postcentral gyrus left (POST)
Postcentral[Parietal_lobe[Right_hemisphere[Cerebral_cortex]]]	Postcentral_r	42	(204,0,251)	Postcentral gyrus right (POST)
Supra_Marginal[Parietal_lobe[Left_hemisphere[Cerebral_cortex]]]	SupraMarginal_l	45	(190,114,191)	Supramarginal gyrus left (SMG)
Supra_Marginal[Parietal_lobe[Right_hemisphere[Cerebral_cortex]]]	SupraMarginal_r	46	(190,114,191)	Supramarginal gyrus right (SMG)
Angular[Parietal_lobe[Left_hemisphere[Cerebral_cortex]]]	Angular_l	47	(237,109,197)	Angular gyrus left (AG)
Angular[Parietal_lobe[Right_hemisphere[Cerebral_cortex]]]	Angular_r	48	(237,109,197)	Angular gyrus right (AG)
Precuneus[Parietal_lobe[Left_hemisphere[Cerebral_cortex]]]	Precuneus_l	49	(186,103,242)	Precuneus left (PQ)
Precuneus[Parietal_lobe[Right_hemisphere[Cerebral_cortex]]]	Precuneus_r	50	(186,103,242)	Precuneus right (PQ)
Paracentral_Lobule[Frontal_lobe[Left_hemisphere[Cerebral_cortex]]]	Paracentral_Lobule_l	51	(190,180,255)	Paracentral lobule left (PCL)
Paracentral_Lobule[Frontal_lobe[Right_hemisphere[Cerebral_cortex]]]	Paracentral_Lobule_r	52	(190,180,255)	Paracentral lobule right (PCL)
Caudate[Left_hemisphere[Subcortical_regions]]	Caudate_l	53	(255,0,0)	Caudate nucleus left (CAU)
Caudate[Right_hemisphere[Subcortical_regions]]	Caudate_r	54	(255,0,0)	Caudate nucleus right (CAU)
Putamen[Left_hemisphere[Subcortical_regions]]	Putamen_l	55	(153,0,255)	Putamen left (PUT)
Putamen[Right_hemisphere[Subcortical_regions]]	Putamen_r	56	(153,0,255)	Putamen right (PUT)
Pallidum[Left_hemisphere[Subcortical_regions]]	Pallidum_l	57	(255,204,0)	Pallidum left (PAL)
Pallidum[Right_hemisphere[Subcortical_regions]]	Pallidum_r	58	(255,204,0)	Pallidum right (PAL)
Thalamus[Left_hemisphere[Subcortical_regions]]	Thalamus_l	59	(0,255,0)	Thalamus left (THA)
Thalamus[Right_hemisphere[Subcortical_regions]]	Thalamus_r	60	(0,255,0)	Thalamus right (THA)
Heschl[Temporal_lobe[Left_hemisphere[Cerebral_cortex]]]	Heschl_l	61	(178,227,137)	Heschl gyrus left (HES)
Heschl[Temporal_lobe[Right_hemisphere[Cerebral_cortex]]]	Heschl_r	62	(178,227,137)	Heschl gyrus right (HES)
Parietal[Parietal_lobe[Left_hemisphere[Cerebral_cortex]]]	Parietal_l	63	(136, 52,198)	Parietal, superior and inferior, left (P1, P2)
Parietal[Parietal_lobe[Right_hemisphere[Cerebral_cortex]]]	Parietal_r	64	(136, 52,198)	Parietal, superior and inferior, right (P1, P2)
Temporal[Temporal_lobe[Left_hemisphere[Cerebral_cortex]]]	Temporal_l	65	(108,250,174)	Temporal, superior, mid, inferior, poles, left (T1, T1A, T2, T2A, T3)
Temporal[Temporal_lobe[Right_hemisphere[Cerebral_cortex]]]	Temporal_r	66	(108,250,174)	Temporal, superior, mid, inferior, poles, right (T1, T1A, T2, T2A, T3)
Vermis[Posterior_fossa]	Vermis	67	(151,72,6)	Vermis
Cerebellum_Crus[Left_hemisphere[Posterior_fossa]]	Cerebellum_Crus_l	68	(219,238,243)	Cerebellum Crus left
Cerebellum_Crus[Right_hemisphere[Posterior_fossa]]	Cerebellum_Crus_r	69	(219,238,243)	Cerebellum Crus right
Cerebellum[Left_hemisphere[Posterior_fossa]]	Cerebellum_l	70	(250,239,5)	Cerebellum left
Cerebellum[Right_hemisphere[Posterior_fossa]]	Cerebellum_r	71	(250,239,5)	Cerebellum right
