# Supplementary material for: Tics severity in Tourette syndrome associated with higher glutamatergic activity in the anterior cingulate cortex
Source: Brain Commun. 2026 Jun 17;8(3):fcag212. doi: 10.1093/braincomms/fcag212 (PMC13281919; doi:10.1093/braincomms/fcag212)
Supplement: fcag212_Supplementary_Data [file fcag212_supplementary_data.zip › Supplementary_material_R_code_Glutatour.R]

library(readxl) 
library(openxlsx)
library(rstatix)
glutatour_data = read_excel("Data_TEP_Glutatour.xlsx")

attach(glutatour_data)

#1. Global ANOVA with groups as explicative factor, adjusted by treatment dose (aripiprazole)
summary(aov(value_norm_GM_WM_ind~groupe+traitements_posologie))

#2. ROI-wise comparisons - ANOVAs with groups as explicative factor, adjusted by treatment dose (aripiprazole)
list_ROIs = unique(ROIs)
list_ROIs = list_ROIs[-c(1,69)]
table_t_test_groupe = data.frame(ROIs=NA,mean_patient=NA,mean_control=NA,CI_low=NA,CI_high=NA,p.value_gr_adj=NA,p.value_adj_FDR=NA)
l=1
for (i in list_ROIs) {
  table_t_test_groupe[l,1] = i
  table_t_test_groupe[l,2] = mean(na.omit(subset(value_norm_GM_WM_ind,ROIs==i & groupe=="patient")))
  table_t_test_groupe[l,3] = mean(subset(value_norm_GM_WM_ind,ROIs==i & groupe=="control"))
  table_t_test_groupe[l,4] = t.test(subset(value_norm_GM_WM_ind,ROIs==i)~subset(groupe,ROIs==i))$conf.int[1]
  table_t_test_groupe[l,5] = t.test(subset(value_norm_GM_WM_ind,ROIs==i)~subset(groupe,ROIs==i))$conf.int[2]
  table_t_test_groupe[l,6] = summary(aov(subset(value_norm_GM_WM_ind,ROIs==i)~subset(groupe,ROIs==i)+subset(traitements_posologie,ROIs==i)))[[1]][["Pr(>F)"]][1]
  l=l+1
}
table_t_test_groupe[,7] = p.adjust(table_t_test_groupe[,6], method="fdr")
table_t_test_groupe

boxplot(subset(value_norm_GM_WM_ind,ROIs=="Cingulum_Ant_r")~subset(groupe,ROIs=="Cingulum_Ant_r"),col=c("grey","red1"), ylab = "Normalized PET activity", xlab = "Groups",names=c("Healthy controls","TS patients"),main="PET activity in the rACC")
stripchart(subset(value_norm_GM_WM_ind,ROIs=="Cingulum_Ant_r")~subset(groupe,ROIs=="Cingulum_Ant_r"), method = "jitter", pch = 20, col = "black", vertical = TRUE, add = TRUE)
boxplot(subset(value_norm_GM_WM_ind,ROIs=="Cingulum_Ant_l")~subset(groupe,ROIs=="Cingulum_Ant_l"),col=c("grey","red1"), ylab = "Normalized PET activity", xlab = "Groups",names=c("Healthy controls","TS patients"),main="PET activity in the lACC")
stripchart(subset(value_norm_GM_WM_ind,ROIs=="Cingulum_Ant_l")~subset(groupe,ROIs=="Cingulum_Ant_l"), method = "jitter", pch = 20, col = "black", vertical = TRUE, add = TRUE)
boxplot(subset(value_norm_GM_WM_ind,ROIs=="Caudate_r")~subset(groupe,ROIs=="Caudate_r"),col=c("grey","red1"), ylab = "Normalized PET activity", xlab = "Groups",names=c("Healthy controls","TS patients"),main="PET activity in the right Caudate Nucleus")
stripchart(subset(value_norm_GM_WM_ind,ROIs=="Caudate_r")~subset(groupe,ROIs=="Caudate_r"), method = "jitter", pch = 20, col = "black", vertical = TRUE, add = TRUE)
boxplot(subset(value_norm_GM_WM_ind,ROIs=="Olfactory_r")~subset(groupe,ROIs=="Olfactory_r"),col=c("grey","red1"), ylab = "Normalized PET activity", xlab = "Groups",names=c("Healthy controls","TS patients"),main="PET activity in the right Olfactory cortex")
stripchart(subset(value_norm_GM_WM_ind,ROIs=="Olfactory_r")~subset(groupe,ROIs=="Olfactory_r"), method = "jitter", pch = 20, col = "black", vertical = TRUE, add = TRUE)
boxplot(subset(value_norm_GM_WM_ind,ROIs=="Paracentral_Lobule_l")~subset(groupe,ROIs=="Paracentral_Lobule_l"),col=c("grey","red1"), ylab = "Normalized PET activity", xlab = "Groups",names=c("Healthy controls","TS patients"),main="PET activity in the left Paracentral lobule")
stripchart(subset(value_norm_GM_WM_ind,ROIs=="Paracentral_Lobule_l")~subset(groupe,ROIs=="Paracentral_Lobule_l"), method = "jitter", pch = 20, col = "black", vertical = TRUE, add = TRUE)

#3.Spearman correlations between PET activity and variables
variables_quant = list(subset(AGE,ROIs=="Caudate_r" & groupe=="patient"),as.numeric(subset(traitements_posologie,ROIs=="Caudate_r" & groupe=="patient")),
                       as.numeric(subset(`YGTSS MOTEUR`,ROIs=="Caudate_r" & groupe=="patient")),as.numeric(subset(`YGTSS VOCAL`,ROIs=="Caudate_r" & groupe=="patient")),
                       as.numeric(subset(`YGTSS MOTOR + VOCAL`,ROIs=="Caudate_r" & groupe=="patient")),as.numeric(subset(`YGTSS IMPAIRMENT`,ROIs=="Caudate_r" & groupe=="patient")),
                       as.numeric(subset(`YGTSS TOTAL`,ROIs=="Caudate_r" & groupe=="patient")),as.numeric(subset(`YBOCS TOTAL`,ROIs=="Caudate_r" & groupe=="patient")),
                       as.numeric(subset(`YBOCS OBSESSIONS`,ROIs=="Caudate_r" & groupe=="patient")),as.numeric(subset(`YBOCS COMPULSIONS`,ROIs=="Caudate_r" & groupe=="patient")),
                       subset(HAD_A,ROIs=="Caudate_r" & groupe=="patient"),subset(HAD_D,ROIs=="Caudate_r" & groupe=="patient"),subset(HAD_total,ROIs=="Caudate_r" & groupe=="patient"),
                       subset(barrat_total,ROIs=="Caudate_r" & groupe=="patient"),subset(barrat_diff_planif,ROIs=="Caudate_r" & groupe=="patient"),
                       subset(barrat_impulsivite_motrice,ROIs=="Caudate_r" & groupe=="patient"),subset(barrat_impulsivite_cognitve,ROIs=="Caudate_r" & groupe=="patient"))
names(variables_quant)=c("AGE","traitements_posologie","YGTSS MOTEUR","YGTSS VOCAL","YGTSS MOTOR + VOCAL","YGTSS IMPAIRMENT","YGTSS TOTAL","YBOCS TOTAL","YBOCS OBSESSIONS","YBOCS COMPULSIONS","HAD_A","HAD_D","HAD_total","barrat_total","barrat_diff_planif","barrat_impulsivite_motrice","barrat_impulsivite_cognitve")
ROI_signif = list(ACC_r=subset(value_norm_GM_WM_ind,ROIs=="Cingulum_Ant_r" & groupe=="patient"),
                  caudate_r=subset(value_norm_GM_WM_ind,ROIs=="Caudate_r" & groupe=="patient"),
                  olfactory_r=subset(value_norm_GM_WM_ind,ROIs=="Olfactory_r" & groupe=="patient"),
                  ACC_l=subset(value_norm_GM_WM_ind,ROIs=="Cingulum_Ant_l" & groupe=="patient"),
                  Paracentral_Lobule_l=subset(value_norm_GM_WM_ind,ROIs=="Paracentral_Lobule_l" & groupe=="patient"))
table_cor_TEP_clinique = data.frame(ROIs=NA,Variables=NA,coeff=NA,p.value=NA,FDR_p.value=NA)
l=1
a=1
b=1
for (i in ROI_signif) {
  for (y in variables_quant) {
    table_cor_TEP_clinique[l,1] = names(ROI_signif)[a]
    table_cor_TEP_clinique[l,2] = names(variables_quant)[b]
    table_cor_TEP_clinique[l,3] = cor.test(as.numeric(i),as.numeric(y),method="spearman")$estimate
    table_cor_TEP_clinique[l,4] = cor.test(as.numeric(i),as.numeric(y),method="spearman")$p.value
    l=l+1
    b=b+1
  }
  a=a+1
  b=1
}
table_cor_TEP_clinique[,5] = p.adjust(table_cor_TEP_clinique[,4], method="fdr")
table_cor_TEP_clinique

plot(subset(`YGTSS TOTAL`,ROIs=="Cingulum_Ant_r")~subset(value_norm_GM_WM_ind,ROIs=="Cingulum_Ant_r"),main="Correlations in the rACC",ylab="Total YGTSS",xlab="Normalized PET activity")
abline(lm(subset(`YGTSS TOTAL`,ROIs=="Cingulum_Ant_r")~subset(value_norm_GM_WM_ind,ROIs=="Cingulum_Ant_r")),col="red",lty=2)
plot(subset(`YGTSS TOTAL`,ROIs=="Cingulum_Ant_l")~subset(value_norm_GM_WM_ind,ROIs=="Cingulum_Ant_l"),main="Correlations in the lACC",ylab="Total YGTSS",xlab="Normalized PET activity")
abline(lm(subset(`YGTSS TOTAL`,ROIs=="Cingulum_Ant_l")~subset(value_norm_GM_WM_ind,ROIs=="Cingulum_Ant_l")),col="red",lty=2)

detach(glutatour_data)
